# Supplementary material for: The evolutionary dynamics and epidemiological history of hepatitis C virus genotype 6, including unique strains from the Li community of Hainan Island, China
Source: Virus Evol. 2022 Feb 16;8(1):veac012. doi: 10.1093/ve/veac012 (PMC9115904; doi:10.1093/ve/veac012)
Supplement: veac012_Supp [file veac012_supp.zip]

Archive with 2 entries (2 files):
- Xu et al Supplementary Figs S1-7.pdf
- Xu et al Supplementary Tables S1-4.docx
